# Supplementary material for: Knowledge, awareness, and perception of dental students, interns, and freshly graduated dentists regarding dental implant complications in Saudi Arabia: a web-based anonymous survey
Source: BMC Oral Health. 2021 Mar 25;21:161. doi: 10.1186/s12903-021-01506-2 (PMC7995726; doi:10.1186/s12903-021-01506-2)
Supplement: Supplementary file 2 — Additional file 2. The raw data collected from the questionnaire. [file 12903_2021_1506_MOESM2_ESM.xlsx]

## Sheet: Form Responses 1
Gender	Education Level	How satisfactory are you regarding the knowledge about dental implant?	How much are you aware of complication associated with dental implants	In your opinion, which is most important factor responsible for complication associated with dental implant?	What do you think is the most common early complication associated with dental implant?	What do you think is the most common late complication associated with dental implant?	What do you think is the most common mechanical complication associated with dental implant?	What do you think is the most common soft tissue complication associated with dental implant?	What do you think is the most common hard tissue complication associated with dental implant?	What do you think is the most common aesthetic complication associated with dental implant?	What do you think is the most common reversible complication associated with dental implant?	University
1	4	2	2	1	5	3	4	4	3	2	4	3
2	2	3	2	1	3	3	4	6	6	4	5	3
2	2	3	4	4	3	2	3	2	5	6	6	3
2	2	3	2	1	4	3	7	4	1	2	1	3
2	4	3	2	3	4	1	7	6	3	3	6	3
2	3	3	3	4	1	4	2	3	6	5	5	3
2	2	3	3	6	7	2	1	3	3	3	3	3
2	2	1	3	2	2	1	1	5	5	1	6	3
2	2	3	3	4	2	2	6	2	1	5	3	3
1	3	3	3	5	4	1	2	3	3	4	2	3
2	2	2	2	4	2	3	2	6	4	5	6	3
1	4	2	2	1	3	3	4	3	4	1	2	3
2	3	3	3	1	2	4	5	4	3	3	6	3
1	4	2	2	1	5	3	4	4	3	2	4	3
2	2	3	2	1	3	3	4	6	6	4	5	3
2	2	3	4	4	3	2	3	2	5	6	6	3
2	2	3	2	1	4	3	7	4	1	2	1	3
2	4	3	2	3	4	1	7	6	3	3	6	3
2	3	3	3	4	1	4	2	3	6	5	5	3
2	2	3	3	6	7	2	1	3	3	3	3	3
2	2	1	3	2	2	1	1	5	5	1	6	3
2	2	3	3	4	2	2	6	2	1	5	3	3
1	3	3	3	5	4	1	2	3	3	4	2	3
2	2	2	2	4	2	3	2	6	4	5	6	3
1	4	2	2	1	3	3	4	3	4	1	2	3
2	3	3	3	1	2	4	5	4	3	3	6	3
2	2	3	3	5	7	4	4	4	3	2	1	4
2	4	3	4	1	2	1	5	4	3	3	3	4
2	3	3	3	1	5	1	4	2	2	5	5	4
1	2	3	2	1	5	3	4	5	4	1	1	4
2	1	4	4	4	4	3	2	3	1	3	5	4
1	2	2	2	1	3	4	4	5	6	5	6	4
1	2	3	3	1	7	4	7	5	6	6	1	4
2	2	2	2	1	2	3	3	5	3	5	1	4
1	3	3	2	1	5	1	1	4	3	1	2	4
2	1	3	4	3	4	3	4	4	1	2	2	4
2	1	4	4	4	4	3	3	4	1	1	4	4
2	2	3	3	5	7	4	4	4	3	2	1	4
2	4	3	4	1	2	1	5	4	3	3	3	4
2	3	3	3	1	5	1	4	2	2	5	5	4
1	2	3	2	1	5	3	4	5	4	1	1	4
2	1	4	4	4	4	3	2	3	1	3	5	4
1	2	2	2	1	3	4	4	5	6	5	6	4
1	2	3	3	1	7	4	7	5	6	6	1	4
2	2	2	2	1	2	3	3	5	3	5	1	4
1	3	3	2	1	5	1	1	4	3	1	2	4
2	1	3	4	3	4	3	4	4	1	2	2	4
2	1	4	4	4	4	3	3	4	1	1	4	4
2	4	3	2	2	5	3	1	5	2	3	3	5
2	4	3	3	1	4	3	7	6	6	6	6	5
2	3	3	3	1	3	3	4	2	3	2	6	5
1	3	3	3	5	4	3	7	5	3	1	6	5
2	3	1	1	1	4	2	2	1	1	2	2	5
2	4	3	3	1	3	1	5	3	3	3	2	5
2	3	3	3	1	2	3	7	6	4	5	6	5
2	3	2	2	2	2	1	2	2	2	2	2	5
1	3	4	4	1	2	3	2	2	3	1	1	5
2	3	2	3	5	2	3	4	6	4	5	3	5
2	4	2	3	3	4	3	3	5	3	3	5	5
2	3	2	2	1	2	3	3	5	1	3	2	5
2	4	2	4	4	7	4	7	6	6	6	6	5
2	4	3	3	5	1	3	1	2	3	5	2	5
2	2	3	3	1	7	4	7	6	6	6	6	5
2	4	3	3	5	4	3	1	2	3	3	4	5
2	3	2	2	3	4	3	3	4	4	2	3	5
1	4	2	2	5	2	3	4	5	4	5	5	5
2	3	2	1	4	3	3	3	4	3	3	2	5
2	3	3	3	5	1	4	4	2	3	2	3	5
2	3	3	4	1	3	3	3	4	3	2	2	5
2	3	3	3	5	5	3	3	4	2	6	6	5
2	3	4	4	1	1	3	2	3	5	1	5	5
2	3	3	3	1	3	3	4	3	3	5	1	5
2	3	3	3	2	5	3	6	3	4	4	5	5
2	2	3	2	1	3	3	4	6	6	4	5	5
2	2	3	4	4	3	2	3	2	5	6	6	5
2	2	3	2	1	4	3	7	4	1	2	1	5
2	4	3	2	3	4	1	7	6	3	3	6	5
2	3	3	3	4	1	4	2	3	6	5	5	5
2	2	3	3	6	7	2	1	3	3	3	3	5
2	2	1	3	2	2	1	1	5	5	1	6	5
2	2	2	2	4	2	3	2	6	4	5	6	5
2	3	3	3	1	2	4	5	4	3	3	6	5
2	4	3	4	1	2	1	5	4	3	3	3	5
2	3	3	3	1	5	1	4	2	2	5	5	5
1	4	2	2	1	3	3	6	2	2	1	2	5
1	4	1	1	2	1	1	3	2	4	6	6	5
2	3	3	3	2	5	3	6	3	4	4	5	5
2	4	3	2	2	5	3	1	5	2	3	3	5
2	4	3	3	1	4	3	7	6	6	6	6	5
2	3	3	3	1	3	3	4	2	3	2	6	5
1	3	3	3	5	4	3	7	5	3	1	6	5
2	3	1	1	1	4	2	2	1	1	2	2	5
2	4	3	3	1	3	1	5	3	3	3	2	5
2	3	3	3	1	2	3	7	6	4	5	6	5
2	3	2	2	2	2	1	2	2	2	2	2	5
1	3	4	4	1	2	3	2	2	3	1	1	5
2	3	2	3	5	2	3	4	6	4	5	3	5
2	4	2	3	3	4	3	3	5	3	3	5	5
2	3	2	2	1	2	3	3	5	1	3	2	5
2	4	2	4	4	7	4	7	6	6	6	6	5
2	4	3	3	5	1	3	1	2	3	5	2	5
2	2	3	3	1	7	4	7	6	6	6	6	5
2	4	3	3	5	4	3	1	2	3	3	4	5
2	3	2	2	3	4	3	3	4	4	2	3	5
1	4	2	2	5	2	3	4	5	4	5	5	5
2	1	4	4	4	4	3	2	3	1	3	5	1
2	1	3	4	6	3	2	7	6	3	2	4	1
2	4	3	3	5	4	3	1	2	3	3	4	1
2	3	2	2	3	4	3	3	4	4	2	3	1
1	4	2	2	5	2	3	4	5	4	5	5	1
2	3	2	1	4	3	3	3	4	3	3	2	1
2	3	3	3	5	1	4	4	2	3	2	3	1
2	3	3	4	1	3	3	3	4	3	2	2	1
2	3	3	3	5	5	3	3	4	2	6	6	1
2	3	4	4	1	1	3	2	3	5	1	5	1
2	3	3	3	1	3	3	4	3	3	5	1	1
2	1	4	4	4	4	3	2	3	1	3	5	1
2	1	3	4	6	3	2	7	6	3	2	4	1
2	4	3	3	5	4	3	1	2	3	3	4	1
2	3	2	2	3	4	3	3	4	4	2	3	1
1	4	2	2	5	2	3	4	5	4	5	5	1
2	3	2	1	4	3	3	3	4	3	3	2	1
2	3	3	3	5	1	4	4	2	3	2	3	1
2	3	3	4	1	3	3	3	4	3	2	2	1
2	3	3	3	5	5	3	3	4	2	6	6	1
2	3	4	4	1	1	3	2	3	5	1	5	1
2	3	3	3	1	3	3	4	3	3	5	1	1
1	2	3	3	1	5	3	3	2	2	3	5	1
1	1	3	4	4	4	3	4	2	4	5	2	1
1	2	4	4	1	7	4	7	4	6	1	1	1
1	3	3	3	1	1	3	1	2	3	1	1	1
1	2	3	3	5	3	1	4	5	3	4	2	1
1	2	3	3	1	4	2	7	5	3	2	1	1
1	2	3	2	1	4	3	4	2	3	2	2	1
1	4	2	2	1	3	3	6	2	2	1	2	1
2	2	2	2	1	4	3	4	4	3	3	4	1
2	1	3	4	6	3	2	7	6	3	2	4	1
1	4	2	2	1	5	3	4	4	3	2	4	1
1	4	1	1	2	1	1	3	2	4	6	6	1
2	2	3	3	5	7	4	4	4	3	2	1	1
1	2	3	3	1	5	3	3	2	2	3	5	1
2	3	2	1	4	3	3	3	4	3	3	2	2
2	3	3	3	5	1	4	4	2	3	2	3	2
2	3	3	4	1	3	3	3	4	3	2	2	2
2	3	3	3	5	5	3	3	4	2	6	6	2
2	3	4	4	1	1	3	2	3	5	1	5	2
2	3	3	3	1	3	3	4	3	3	5	1	2
2	3	3	3	2	5	3	6	3	4	4	5	2
2	2	3	2	1	3	3	4	6	6	4	5	2
2	2	3	4	4	3	2	3	2	5	6	6	2
2	2	3	2	1	4	3	7	4	1	2	1	2
2	4	3	2	3	4	1	7	6	3	3	6	2
2	3	3	3	4	1	4	2	3	6	5	5	2
2	2	3	3	6	7	2	1	3	3	3	3	2
2	2	1	3	2	2	1	1	5	5	1	6	2
2	2	2	2	4	2	3	2	6	4	5	6	2
2	3	3	3	1	2	4	5	4	3	3	6	2
2	4	3	4	1	2	1	5	4	3	3	3	2
2	3	3	3	1	5	1	4	2	2	5	5	2
1	4	2	2	1	3	3	6	2	2	1	2	2
1	4	1	1	2	1	1	3	2	4	6	6	2
2	3	3	3	2	5	3	6	3	4	4	5	2
2	4	1	2	3	3	2	5	5	3	4	4	2
1	4	2	2	1	2	3	4	4	3	1	3	2
2	2	3	3	4	2	2	6	2	1	5	3	2
1	3	3	3	5	4	1	2	3	3	4	2	2
1	2	3	2	1	5	3	4	5	4	1	1	2
1	2	2	2	1	3	4	4	5	6	5	6	2
1	2	3	3	1	7	4	7	5	6	6	1	2
2	2	2	2	1	2	3	3	5	3	5	1	2
1	3	3	2	1	5	1	1	4	3	1	2	2
2	1	3	4	3	4	3	4	4	1	2	2	2
2	1	4	4	4	4	3	3	4	1	1	4	2
1	2	3	3	5	3	1	4	5	3	4	2	2
1	2	3	3	1	4	2	7	5	3	2	1	2
1	2	3	2	1	4	3	4	2	3	2	2	2
2	2	2	2	1	4	3	4	4	3	3	4	2
2	4	1	2	3	3	2	5	5	3	4	4	2
1	4	2	2	1	2	3	4	4	3	1	3	2
2	4	3	2	2	5	3	1	5	2	3	3	2
2	4	3	3	1	4	3	7	6	6	6	6	2
2	3	3	3	1	3	3	4	2	3	2	6	2
1	3	3	3	5	4	3	7	5	3	1	6	2
2	3	1	1	1	4	2	2	1	1	2	2	2
2	4	3	3	1	3	1	5	3	3	3	2	2
2	3	3	3	1	2	3	7	6	4	5	6	2
2	4	1	2	3	3	2	5	5	3	4	4	2
1	4	2	2	1	2	3	4	4	3	1	3	2
2	2	3	3	4	2	2	6	2	1	5	3	2
1	3	3	3	5	4	1	2	3	3	4	2	2
1	2	3	2	1	5	3	4	5	4	1	1	2
1	2	2	2	1	3	4	4	5	6	5	6	2
1	2	3	3	1	7	4	7	5	6	6	1	2
2	2	2	2	1	2	3	3	5	3	5	1	2
1	3	3	2	1	5	1	1	4	3	1	2	2
2	1	3	4	3	4	3	4	4	1	2	2	2
2	1	4	4	4	4	3	3	4	1	1	4	2
1	2	3	3	5	3	1	4	5	3	4	2	2
1	2	3	3	1	4	2	7	5	3	2	1	2
1	2	3	2	1	4	3	4	2	3	2	2	2
2	2	2	2	1	4	3	4	4	3	3	4	2
2	4	1	2	3	3	2	5	5	3	4	4	2
1	4	2	2	1	2	3	4	4	3	1	3	2
2	4	3	2	2	5	3	1	5	2	3	3	2
2	4	3	3	1	4	3	7	6	6	6	6	2
2	3	3	3	1	3	3	4	2	3	2	6	2
1	3	3	3	5	4	3	7	5	3	1	6	2
2	3	1	1	1	4	2	2	1	1	2	2	2
2	4	3	3	1	3	1	5	3	3	3	2	2
2	3	3	3	1	2	3	7	6	4	5	6	2
1	4	2	2	1	7	3	7	6	1	5	6	6
1	4	2	2	1	3	3	4	3	4	1	2	6
1	4	2	2	1	3	3	4	3	4	1	2	6
2	3	2	2	1	1	1	2	4	3	1	1	6
2	3	3	3	1	7	4	1	5	3	1	2	6
2	2	2	3	4	4	4	1	1	4	3	2	6
2	2	1	2	1	3	2	1	2	5	2	5	6
2	2	3	3	3	4	3	1	4	3	5	1	6
2	3	3	3	1	3	3	4	4	3	1	6	6
2	2	2	3	1	3	3	4	5	3	2	2	6
2	1	2	2	1	4	3	4	4	1	3	1	6
1	4	2	2	1	7	3	7	6	1	5	6	6
1	4	2	2	1	3	3	4	3	4	1	2	6
2	3	2	2	2	2	1	2	2	2	2	2	6
1	3	4	4	1	2	3	2	2	3	1	1	6
2	3	2	3	5	2	3	4	6	4	5	3	6
2	4	2	3	3	4	3	3	5	3	3	5	6
2	3	2	2	1	2	3	3	5	1	3	2	6
2	4	2	4	4	7	4	7	6	6	6	6	6
2	4	3	3	5	1	3	1	2	3	5	2	6
2	2	3	3	1	7	4	7	6	6	6	6	6
2	1	2	2	1	4	3	4	4	1	3	1	6
1	4	2	2	1	7	3	7	6	1	5	6	6
1	4	2	2	1	3	3	4	3	4	1	2	6
1	4	2	2	1	3	3	4	3	4	1	2	6
2	3	2	2	1	1	1	2	4	3	1	1	6
2	3	3	3	1	7	4	1	5	3	1	2	6
2	2	2	3	4	4	4	1	1	4	3	2	6
2	2	1	2	1	3	2	1	2	5	2	5	6
2	2	3	3	3	4	3	1	4	3	5	1	6
2	3	3	3	1	3	3	4	4	3	1	6	6
2	2	2	3	1	3	3	4	5	3	2	2	6
2	1	2	2	1	4	3	4	4	1	3	1	6
1	4	2	2	1	7	3	7	6	1	5	6	6
1	4	2	2	1	3	3	4	3	4	1	2	6
2	3	2	2	2	2	1	2	2	2	2	2	6
1	3	4	4	1	2	3	2	2	3	1	1	6
2	3	2	3	5	2	3	4	6	4	5	3	6
2	4	2	3	3	4	3	3	5	3	3	5	6
2	3	2	2	1	2	3	3	5	1	3	2	6
2	4	2	4	4	7	4	7	6	6	6	6	6
2	4	3	3	5	1	3	1	2	3	5	2	6
2	2	3	3	1	7	4	7	6	6	6	6	6
2	1	2	2	1	4	3	4	4	1	3	1	6
2	3	2	2	1	1	1	2	4	3	1	1	7
2	3	3	3	1	7	4	1	5	3	1	2	7
2	2	2	3	4	4	4	1	1	4	3	2	7
2	2	1	2	1	3	2	1	2	5	2	5	7
2	2	3	3	3	4	3	1	4	3	5	1	7
2	3	3	3	1	3	3	4	4	3	1	6	7
2	2	2	3	1	3	3	4	5	3	2	2	7
1	1	3	4	4	4	3	4	2	4	5	2	7
1	2	4	4	1	7	4	7	4	6	1	1	7
1	3	3	3	1	1	3	1	2	3	1	1	7
1	2	3	3	1	5	3	3	2	2	3	5	7
1	1	3	4	4	4	3	4	2	4	5	2	7
1	2	4	4	1	7	4	7	4	6	1	1	7
1	3	3	3	1	1	3	1	2	3	1	1	7
1	2	3	3	5	3	1	4	5	3	4	2	7
1	2	3	3	1	4	2	7	5	3	2	1	7
1	2	3	2	1	4	3	4	2	3	2	2	7
1	4	2	2	1	3	3	6	2	2	1	2	7
2	2	2	2	1	4	3	4	4	3	3	4	7
2	1	3	4	6	3	2	7	6	3	2	4	7
1	4	2	2	1	5	3	4	4	3	2	4	7
1	4	1	1	2	1	1	3	2	4	6	6	7
2	2	3	3	5	7	4	4	4	3	2	1	7
1	2	3	3	1	5	3	3	2	2	3	5	7
2	3	2	2	1	1	1	2	4	3	1	1	7
2	3	3	3	1	7	4	1	5	3	1	2	7
2	2	2	3	4	4	4	1	1	4	3	2	7
2	2	1	2	1	3	2	1	2	5	2	5	7
2	2	3	3	3	4	3	1	4	3	5	1	7
2	3	3	3	1	3	3	4	4	3	1	6	7
2	2	2	3	1	3	3	4	5	3	2	2	7
1	1	3	4	4	4	3	4	2	4	5	2	7
1	2	4	4	1	7	4	7	4	6	1	1	7
1	3	3	3	1	1	3	1	2	3	1	1	7

## Sheet: A
Female
Female				Male	200
Female				Female	88
Female
Female
Female
Female
Female
Female
Female
Female
Female
Female
Female
Female
Female
Female
Female
Female
Female
Female
Female
Female
Female
Female
Female
Female
Female
Female
Female
Female
Female
Female
Female
Female
Female
Female
Female
Female
Female
Female
Female
Female
Female
Female
Female
Female
Female
Female
Female
Female
Female
Female
Female
Female
Female
Female
Female
Female
Female
Female
Female
Female
Female
Female
Female
Female
Female
Female
Female
Female
Female
Female
Female
Female
Female
Female
Female
Female
Female
Female
Female
Female
Female
Female
Female
Female
Female
Male
Male
Male
Male
Male
Male
Male
Male
Male
Male
Male
Male
Male
Male
Male
Male
Male
Male
Male
Male
Male
Male
Male
Male
Male
Male
Male
Male
Male
Male
Male
Male
Male
Male
Male
Male
Male
Male
Male
Male
Male
Male
Male
Male
Male
Male
Male
Male
Male
Male
Male
Male
Male
Male
Male
Male
Male
Male
Male
Male
Male
Male
Male
Male
Male
Male
Male
Male
Male
Male
Male
Male
Male
Male
Male
Male
Male
Male
Male
Male
Male
Male
Male
Male
Male
Male
Male
Male
Male
Male
Male
Male
Male
Male
Male
Male
Male
Male
Male
Male
Male
Male
Male
Male
Male
Male
Male
Male
Male
Male
Male
Male
Male
Male
Male
Male
Male
Male
Male
Male
Male
Male
Male
Male
Male
Male
Male
Male
Male
Male
Male
Male
Male
Male
Male
Male
Male
Male
Male
Male
Male
Male
Male
Male
Male
Male
Male
Male
Male
Male
Male
Male
Male
Male
Male
Male
Male
Male
Male
Male
Male
Male
Male
Male
Male
Male
Male
Male
Male
Male
Male
Male
Male
Male
Male
Male
Male
Male
Male
Male
Male
Male
Male
Male
Male
Male
Male
Male
Male
Male
Male
Male
Male
Male
Male
Male
Male
Male
Male
Male

## Sheet: B
4th Year				4th Year	1	24	0.0833333
4th Year				5th Year	2	92	0.319444
4th Year				Intern	3	100	0.347222
4th Year				Freshly graduated	4	72	0.25
4th Year
4th Year
4th Year
4th Year
4th Year
4th Year
4th Year
4th Year
4th Year
4th Year
4th Year
4th Year
4th Year
4th Year
4th Year
4th Year
4th Year
4th Year
4th Year
4th Year
5th Year
5th Year
5th Year
5th Year
5th Year
5th Year
5th Year
5th Year
5th Year
5th Year
5th Year
5th Year
5th Year
5th Year
5th Year
5th Year
5th Year
5th Year
5th Year
5th Year
5th Year
5th Year
5th Year
5th Year
5th Year
5th Year
5th Year
5th Year
5th Year
5th Year
5th Year
5th Year
5th Year
5th Year
5th Year
5th Year
5th Year
5th Year
5th Year
5th Year
5th Year
5th Year
5th Year
5th Year
5th Year
5th Year
5th Year
5th Year
5th Year
5th Year
5th Year
5th Year
5th Year
5th Year
5th Year
5th Year
5th Year
5th Year
5th Year
5th Year
5th Year
5th Year
5th Year
5th Year
5th Year
5th Year
5th Year
5th Year
5th Year
5th Year
5th Year
5th Year
5th Year
5th Year
5th Year
5th Year
5th Year
5th Year
5th Year
5th Year
5th Year
5th Year
5th Year
5th Year
5th Year
5th Year
5th Year
5th Year
5th Year
5th Year
5th Year
5th Year
Freshly graduated
Freshly graduated
Freshly graduated
Freshly graduated
Freshly graduated
Freshly graduated
Freshly graduated
Freshly graduated
Freshly graduated
Freshly graduated
Freshly graduated
Freshly graduated
Freshly graduated
Freshly graduated
Freshly graduated
Freshly graduated
Freshly graduated
Freshly graduated
Freshly graduated
Freshly graduated
Freshly graduated
Freshly graduated
Freshly graduated
Freshly graduated
Freshly graduated
Freshly graduated
Freshly graduated
Freshly graduated
Freshly graduated
Freshly graduated
Freshly graduated
Freshly graduated
Freshly graduated
Freshly graduated
Freshly graduated
Freshly graduated
Freshly graduated
Freshly graduated
Freshly graduated
Freshly graduated
Freshly graduated
Freshly graduated
Freshly graduated
Freshly graduated
Freshly graduated
Freshly graduated
Freshly graduated
Freshly graduated
Freshly graduated
Freshly graduated
Freshly graduated
Freshly graduated
Freshly graduated
Freshly graduated
Freshly graduated
Freshly graduated
Freshly graduated
Freshly graduated
Freshly graduated
Freshly graduated
Freshly graduated
Freshly graduated
Freshly graduated
Freshly graduated
Freshly graduated
Freshly graduated
Freshly graduated
Freshly graduated
Freshly graduated
Freshly graduated
Freshly graduated
Freshly graduated
Intern
Intern
Intern
Intern
Intern
Intern
Intern
Intern
Intern
Intern
Intern
Intern
Intern
Intern
Intern
Intern
Intern
Intern
Intern
Intern
Intern
Intern
Intern
Intern
Intern
Intern
Intern
Intern
Intern
Intern
Intern
Intern
Intern
Intern
Intern
Intern
Intern
Intern
Intern
Intern
Intern
Intern
Intern
Intern
Intern
Intern
Intern
Intern
Intern
Intern
Intern
Intern
Intern
Intern
Intern
Intern
Intern
Intern
Intern
Intern
Intern
Intern
Intern
Intern
Intern
Intern
Intern
Intern
Intern
Intern
Intern
Intern
Intern
Intern
Intern
Intern
Intern
Intern
Intern
Intern
Intern
Intern
Intern
Intern
Intern
Intern
Intern
Intern
Intern
Intern
Intern
Intern
Intern
Intern
Intern
Intern
Intern
Intern
Intern
Intern

## Sheet: C
Moderately well
Moderately well			Very well	1	20	0.0694444
Moderately well			Well	2	88	0.305556
Moderately well			Moderately well	3	160	0.555556
Moderately well			Poorly	4	20	0.0694444
Moderately well			Not at all	5	0	0
Moderately well
Moderately well
Moderately well
Moderately well
Moderately well
Moderately well
Moderately well
Moderately well
Moderately well
Moderately well
Moderately well
Moderately well
Moderately well
Moderately well
Moderately well
Moderately well
Moderately well
Moderately well
Moderately well
Moderately well
Moderately well
Moderately well
Moderately well
Moderately well
Moderately well
Moderately well
Moderately well
Moderately well
Moderately well
Moderately well
Moderately well
Moderately well
Moderately well
Moderately well
Moderately well
Moderately well
Moderately well
Moderately well
Moderately well
Moderately well
Moderately well
Moderately well
Moderately well
Moderately well
Moderately well
Moderately well
Moderately well
Moderately well
Moderately well
Moderately well
Moderately well
Moderately well
Moderately well
Moderately well
Moderately well
Moderately well
Moderately well
Moderately well
Moderately well
Moderately well
Moderately well
Moderately well
Moderately well
Moderately well
Moderately well
Moderately well
Moderately well
Moderately well
Moderately well
Moderately well
Moderately well
Moderately well
Moderately well
Moderately well
Moderately well
Moderately well
Moderately well
Moderately well
Moderately well
Moderately well
Moderately well
Moderately well
Moderately well
Moderately well
Moderately well
Moderately well
Moderately well
Moderately well
Moderately well
Moderately well
Moderately well
Moderately well
Moderately well
Moderately well
Moderately well
Moderately well
Moderately well
Moderately well
Moderately well
Moderately well
Moderately well
Moderately well
Moderately well
Moderately well
Moderately well
Moderately well
Moderately well
Moderately well
Moderately well
Moderately well
Moderately well
Moderately well
Moderately well
Moderately well
Moderately well
Moderately well
Moderately well
Moderately well
Moderately well
Moderately well
Moderately well
Moderately well
Moderately well
Moderately well
Moderately well
Moderately well
Moderately well
Moderately well
Moderately well
Moderately well
Moderately well
Moderately well
Moderately well
Moderately well
Moderately well
Moderately well
Moderately well
Moderately well
Moderately well
Moderately well
Moderately well
Moderately well
Moderately well
Moderately well
Moderately well
Moderately well
Moderately well
Moderately well
Moderately well
Moderately well
Moderately well
Moderately well
Moderately well
Moderately well
Poorly
Poorly
Poorly
Poorly
Poorly
Poorly
Poorly
Poorly
Poorly
Poorly
Poorly
Poorly
Poorly
Poorly
Poorly
Poorly
Poorly
Poorly
Poorly
Poorly
Very well
Very well
Very well
Very well
Very well
Very well
Very well
Very well
Very well
Very well
Very well
Very well
Very well
Very well
Very well
Very well
Very well
Very well
Very well
Very well
Well
Well
Well
Well
Well
Well
Well
Well
Well
Well
Well
Well
Well
Well
Well
Well
Well
Well
Well
Well
Well
Well
Well
Well
Well
Well
Well
Well
Well
Well
Well
Well
Well
Well
Well
Well
Well
Well
Well
Well
Well
Well
Well
Well
Well
Well
Well
Well
Well
Well
Well
Well
Well
Well
Well
Well
Well
Well
Well
Well
Well
Well
Well
Well
Well
Well
Well
Well
Well
Well
Well
Well
Well
Well
Well
Well
Well
Well
Well
Well
Well
Well
Well
Well
Well
Well
Well
Well

## Sheet: D
Moderately well			Very well	1	12	0.0416667
Moderately well			Well	2	100	0.347222
Moderately well			Moderately well	3	128	0.444444
Moderately well			Poorly	4	48	0.166667
Moderately well			Not at all	5	0	0
Moderately well
Moderately well
Moderately well
Moderately well
Moderately well
Moderately well
Moderately well
Moderately well
Moderately well
Moderately well
Moderately well
Moderately well
Moderately well
Moderately well
Moderately well
Moderately well
Moderately well
Moderately well
Moderately well
Moderately well
Moderately well
Moderately well
Moderately well
Moderately well
Moderately well
Moderately well
Moderately well
Moderately well
Moderately well
Moderately well
Moderately well
Moderately well
Moderately well
Moderately well
Moderately well
Moderately well
Moderately well
Moderately well
Moderately well
Moderately well
Moderately well
Moderately well
Moderately well
Moderately well
Moderately well
Moderately well
Moderately well
Moderately well
Moderately well
Moderately well
Moderately well
Moderately well
Moderately well
Moderately well
Moderately well
Moderately well
Moderately well
Moderately well
Moderately well
Moderately well
Moderately well
Moderately well
Moderately well
Moderately well
Moderately well
Moderately well
Moderately well
Moderately well
Moderately well
Moderately well
Moderately well
Moderately well
Moderately well
Moderately well
Moderately well
Moderately well
Moderately well
Moderately well
Moderately well
Moderately well
Moderately well
Moderately well
Moderately well
Moderately well
Moderately well
Moderately well
Moderately well
Moderately well
Moderately well
Moderately well
Moderately well
Moderately well
Moderately well
Moderately well
Moderately well
Moderately well
Moderately well
Moderately well
Moderately well
Moderately well
Moderately well
Moderately well
Moderately well
Moderately well
Moderately well
Moderately well
Moderately well
Moderately well
Moderately well
Moderately well
Moderately well
Moderately well
Moderately well
Moderately well
Moderately well
Moderately well
Moderately well
Moderately well
Moderately well
Moderately well
Moderately well
Moderately well
Moderately well
Poorly
Poorly
Poorly
Poorly
Poorly
Poorly
Poorly
Poorly
Poorly
Poorly
Poorly
Poorly
Poorly
Poorly
Poorly
Poorly
Poorly
Poorly
Poorly
Poorly
Poorly
Poorly
Poorly
Poorly
Poorly
Poorly
Poorly
Poorly
Poorly
Poorly
Poorly
Poorly
Poorly
Poorly
Poorly
Poorly
Poorly
Poorly
Poorly
Poorly
Poorly
Poorly
Poorly
Poorly
Poorly
Poorly
Poorly
Poorly
Very well
Very well
Very well
Very well
Very well
Very well
Very well
Very well
Very well
Very well
Very well
Very well
Well
Well
Well
Well
Well
Well
Well
Well
Well
Well
Well
Well
Well
Well
Well
Well
Well
Well
Well
Well
Well
Well
Well
Well
Well
Well
Well
Well
Well
Well
Well
Well
Well
Well
Well
Well
Well
Well
Well
Well
Well
Well
Well
Well
Well
Well
Well
Well
Well
Well
Well
Well
Well
Well
Well
Well
Well
Well
Well
Well
Well
Well
Well
Well
Well
Well
Well
Well
Well
Well
Well
Well
Well
Well
Well
Well
Well
Well
Well
Well
Well
Well
Well
Well
Well
Well
Well
Well
Well
Well
Well
Well
Well
Well
Well
Well
Well
Well
Well
Well

## Sheet: E
Case selection				Case selection	1	156	0.541667
Case selection				Surgical technique	2	40	0.138889
Case selection				Do not know	3	8	0.0277778
Case selection				Experience of operator	4	40	0.138889
Case selection				Patient compliance	5	24	0.0833333
Case selection				Implant type and material	6	20	0.0694444
Case selection
Case selection
Case selection
Case selection
Case selection
Case selection
Case selection
Case selection
Case selection
Case selection
Case selection
Case selection
Case selection
Case selection
Case selection
Case selection
Case selection
Case selection
Case selection
Case selection
Case selection
Case selection
Case selection
Case selection
Case selection
Case selection
Case selection
Case selection
Case selection
Case selection
Case selection
Case selection
Case selection
Case selection
Case selection
Case selection
Case selection
Case selection
Case selection
Case selection
Case selection
Case selection
Case selection
Case selection
Case selection
Case selection
Case selection
Case selection
Case selection
Case selection
Case selection
Case selection
Case selection
Case selection
Case selection
Case selection
Case selection
Case selection
Case selection
Case selection
Case selection
Case selection
Case selection
Case selection
Case selection
Case selection
Case selection
Case selection
Case selection
Case selection
Case selection
Case selection
Case selection
Case selection
Case selection
Case selection
Case selection
Case selection
Case selection
Case selection
Case selection
Case selection
Case selection
Case selection
Case selection
Case selection
Case selection
Case selection
Case selection
Case selection
Case selection
Case selection
Case selection
Case selection
Case selection
Case selection
Case selection
Case selection
Case selection
Case selection
Case selection
Case selection
Case selection
Case selection
Case selection
Case selection
Case selection
Case selection
Case selection
Case selection
Case selection
Case selection
Case selection
Case selection
Case selection
Case selection
Case selection
Case selection
Case selection
Case selection
Case selection
Case selection
Case selection
Case selection
Case selection
Case selection
Case selection
Case selection
Case selection
Case selection
Case selection
Case selection
Case selection
Case selection
Case selection
Case selection
Case selection
Case selection
Case selection
Case selection
Case selection
Case selection
Case selection
Case selection
Case selection
Case selection
Case selection
Case selection
Case selection
Case selection
Do not know
Do not know
Do not know
Do not know
Do not know
Do not know
Do not know
Do not know
Experience of operator
Experience of operator
Experience of operator
Experience of operator
Experience of operator
Experience of operator
Experience of operator
Experience of operator
Experience of operator
Experience of operator
Experience of operator
Experience of operator
Experience of operator
Experience of operator
Experience of operator
Experience of operator
Experience of operator
Experience of operator
Experience of operator
Experience of operator
Experience of operator
Experience of operator
Experience of operator
Experience of operator
Experience of operator
Experience of operator
Experience of operator
Experience of operator
Experience of operator
Experience of operator
Experience of operator
Experience of operator
Experience of operator
Experience of operator
Experience of operator
Experience of operator
Experience of operator
Experience of operator
Experience of operator
Experience of operator
Implant type and material
Implant type and material
Implant type and material
Implant type and material
Implant type and material
Implant type and material
Implant type and material
Implant type and material
Implant type and material
Implant type and material
Implant type and material
Implant type and material
Implant type and material
Implant type and material
Implant type and material
Implant type and material
Implant type and material
Implant type and material
Implant type and material
Implant type and material
Patient compliance
Patient compliance
Patient compliance
Patient compliance
Patient compliance
Patient compliance
Patient compliance
Patient compliance
Patient compliance
Patient compliance
Patient compliance
Patient compliance
Patient compliance
Patient compliance
Patient compliance
Patient compliance
Patient compliance
Patient compliance
Patient compliance
Patient compliance
Patient compliance
Patient compliance
Patient compliance
Patient compliance
Surgical technique
Surgical technique
Surgical technique
Surgical technique
Surgical technique
Surgical technique
Surgical technique
Surgical technique
Surgical technique
Surgical technique
Surgical technique
Surgical technique
Surgical technique
Surgical technique
Surgical technique
Surgical technique
Surgical technique
Surgical technique
Surgical technique
Surgical technique
Surgical technique
Surgical technique
Surgical technique
Surgical technique
Surgical technique
Surgical technique
Surgical technique
Surgical technique
Surgical technique
Surgical technique
Surgical technique
Surgical technique
Surgical technique
Surgical technique
Surgical technique
Surgical technique
Surgical technique
Surgical technique
Surgical technique
Surgical technique

## Sheet: F
Do not know		Do not know	1	32	0.111111
Do not know		Implant failure	2	52	0.180556
Do not know		Invasion of maxillary sinus	3	32	0.111111
Do not know		Permanent altered sensation	4	28	0.0972222
Do not know		Postoperative infection	5	76	0.263889
Do not know		Unfavourable implant location compromising the prosthetic rehabilitation	6	68	0.236111
Do not know		life-threatening hemorrhage		0	0
Do not know
Do not know
Do not know
Do not know
Do not know
Do not know
Do not know
Do not know
Do not know
Do not know
Do not know
Do not know
Do not know
Do not know
Do not know
Do not know
Do not know
Do not know
Do not know
Do not know
Do not know
Do not know
Do not know
Do not know
Do not know
Implant failure
Implant failure
Implant failure
Implant failure
Implant failure
Implant failure
Implant failure
Implant failure
Implant failure
Implant failure
Implant failure
Implant failure
Implant failure
Implant failure
Implant failure
Implant failure
Implant failure
Implant failure
Implant failure
Implant failure
Implant failure
Implant failure
Implant failure
Implant failure
Implant failure
Implant failure
Implant failure
Implant failure
Implant failure
Implant failure
Implant failure
Implant failure
Implant failure
Implant failure
Implant failure
Implant failure
Implant failure
Implant failure
Implant failure
Implant failure
Implant failure
Implant failure
Implant failure
Implant failure
Implant failure
Implant failure
Implant failure
Implant failure
Implant failure
Implant failure
Implant failure
Implant failure
Invasion of maxillary sinus
Invasion of maxillary sinus
Invasion of maxillary sinus
Invasion of maxillary sinus
Invasion of maxillary sinus
Invasion of maxillary sinus
Invasion of maxillary sinus
Invasion of maxillary sinus
Invasion of maxillary sinus
Invasion of maxillary sinus
Invasion of maxillary sinus
Invasion of maxillary sinus
Invasion of maxillary sinus
Invasion of maxillary sinus
Invasion of maxillary sinus
Invasion of maxillary sinus
Invasion of maxillary sinus
Invasion of maxillary sinus
Invasion of maxillary sinus
Invasion of maxillary sinus
Invasion of maxillary sinus
Invasion of maxillary sinus
Invasion of maxillary sinus
Invasion of maxillary sinus
Invasion of maxillary sinus
Invasion of maxillary sinus
Invasion of maxillary sinus
Invasion of maxillary sinus
Invasion of maxillary sinus
Invasion of maxillary sinus
Invasion of maxillary sinus
Invasion of maxillary sinus
Permanent altered sensation
Permanent altered sensation
Permanent altered sensation
Permanent altered sensation
Permanent altered sensation
Permanent altered sensation
Permanent altered sensation
Permanent altered sensation
Permanent altered sensation
Permanent altered sensation
Permanent altered sensation
Permanent altered sensation
Permanent altered sensation
Permanent altered sensation
Permanent altered sensation
Permanent altered sensation
Permanent altered sensation
Permanent altered sensation
Permanent altered sensation
Permanent altered sensation
Permanent altered sensation
Permanent altered sensation
Permanent altered sensation
Permanent altered sensation
Permanent altered sensation
Permanent altered sensation
Permanent altered sensation
Permanent altered sensation
Postoperative infection
Postoperative infection
Postoperative infection
Postoperative infection
Postoperative infection
Postoperative infection
Postoperative infection
Postoperative infection
Postoperative infection
Postoperative infection
Postoperative infection
Postoperative infection
Postoperative infection
Postoperative infection
Postoperative infection
Postoperative infection
Postoperative infection
Postoperative infection
Postoperative infection
Postoperative infection
Postoperative infection
Postoperative infection
Postoperative infection
Postoperative infection
Postoperative infection
Postoperative infection
Postoperative infection
Postoperative infection
Postoperative infection
Postoperative infection
Postoperative infection
Postoperative infection
Postoperative infection
Postoperative infection
Postoperative infection
Postoperative infection
Postoperative infection
Postoperative infection
Postoperative infection
Postoperative infection
Postoperative infection
Postoperative infection
Postoperative infection
Postoperative infection
Postoperative infection
Postoperative infection
Postoperative infection
Postoperative infection
Postoperative infection
Postoperative infection
Postoperative infection
Postoperative infection
Postoperative infection
Postoperative infection
Postoperative infection
Postoperative infection
Postoperative infection
Postoperative infection
Postoperative infection
Postoperative infection
Postoperative infection
Postoperative infection
Postoperative infection
Postoperative infection
Postoperative infection
Postoperative infection
Postoperative infection
Postoperative infection
Postoperative infection
Postoperative infection
Postoperative infection
Postoperative infection
Postoperative infection
Postoperative infection
Postoperative infection
Postoperative infection
Unfavourable implant location compromising the prosthetic rehabilitation
Unfavourable implant location compromising the prosthetic rehabilitation
Unfavourable implant location compromising the prosthetic rehabilitation
Unfavourable implant location compromising the prosthetic rehabilitation
Unfavourable implant location compromising the prosthetic rehabilitation
Unfavourable implant location compromising the prosthetic rehabilitation
Unfavourable implant location compromising the prosthetic rehabilitation
Unfavourable implant location compromising the prosthetic rehabilitation
Unfavourable implant location compromising the prosthetic rehabilitation
Unfavourable implant location compromising the prosthetic rehabilitation
Unfavourable implant location compromising the prosthetic rehabilitation
Unfavourable implant location compromising the prosthetic rehabilitation
Unfavourable implant location compromising the prosthetic rehabilitation
Unfavourable implant location compromising the prosthetic rehabilitation
Unfavourable implant location compromising the prosthetic rehabilitation
Unfavourable implant location compromising the prosthetic rehabilitation
Unfavourable implant location compromising the prosthetic rehabilitation
Unfavourable implant location compromising the prosthetic rehabilitation
Unfavourable implant location compromising the prosthetic rehabilitation
Unfavourable implant location compromising the prosthetic rehabilitation
Unfavourable implant location compromising the prosthetic rehabilitation
Unfavourable implant location compromising the prosthetic rehabilitation
Unfavourable implant location compromising the prosthetic rehabilitation
Unfavourable implant location compromising the prosthetic rehabilitation
Unfavourable implant location compromising the prosthetic rehabilitation
Unfavourable implant location compromising the prosthetic rehabilitation
Unfavourable implant location compromising the prosthetic rehabilitation
Unfavourable implant location compromising the prosthetic rehabilitation
Unfavourable implant location compromising the prosthetic rehabilitation
Unfavourable implant location compromising the prosthetic rehabilitation
Unfavourable implant location compromising the prosthetic rehabilitation
Unfavourable implant location compromising the prosthetic rehabilitation
Unfavourable implant location compromising the prosthetic rehabilitation
Unfavourable implant location compromising the prosthetic rehabilitation
Unfavourable implant location compromising the prosthetic rehabilitation
Unfavourable implant location compromising the prosthetic rehabilitation
Unfavourable implant location compromising the prosthetic rehabilitation
Unfavourable implant location compromising the prosthetic rehabilitation
Unfavourable implant location compromising the prosthetic rehabilitation
Unfavourable implant location compromising the prosthetic rehabilitation
Unfavourable implant location compromising the prosthetic rehabilitation
Unfavourable implant location compromising the prosthetic rehabilitation
Unfavourable implant location compromising the prosthetic rehabilitation
Unfavourable implant location compromising the prosthetic rehabilitation
Unfavourable implant location compromising the prosthetic rehabilitation
Unfavourable implant location compromising the prosthetic rehabilitation
Unfavourable implant location compromising the prosthetic rehabilitation
Unfavourable implant location compromising the prosthetic rehabilitation
Unfavourable implant location compromising the prosthetic rehabilitation
Unfavourable implant location compromising the prosthetic rehabilitation
Unfavourable implant location compromising the prosthetic rehabilitation
Unfavourable implant location compromising the prosthetic rehabilitation
Unfavourable implant location compromising the prosthetic rehabilitation
Unfavourable implant location compromising the prosthetic rehabilitation
Unfavourable implant location compromising the prosthetic rehabilitation
Unfavourable implant location compromising the prosthetic rehabilitation
Unfavourable implant location compromising the prosthetic rehabilitation
Unfavourable implant location compromising the prosthetic rehabilitation
Unfavourable implant location compromising the prosthetic rehabilitation
Unfavourable implant location compromising the prosthetic rehabilitation
Unfavourable implant location compromising the prosthetic rehabilitation
Unfavourable implant location compromising the prosthetic rehabilitation
Unfavourable implant location compromising the prosthetic rehabilitation
Unfavourable implant location compromising the prosthetic rehabilitation
Unfavourable implant location compromising the prosthetic rehabilitation
Unfavourable implant location compromising the prosthetic rehabilitation
Unfavourable implant location compromising the prosthetic rehabilitation
Unfavourable implant location compromising the prosthetic rehabilitation

## Sheet: G
Do not know				Do not know	1	44	0.152778
Do not know				Implant loss not resulting in the loss of the prosthetic rehabilitation	2	32	0.111111
Do not know				Loss of prosthetic rehabilitation	3	44	0.152778
Do not know				Massive bone loss related to implant failure	4	168	0.583333
Do not know
Do not know
Do not know
Do not know
Do not know
Do not know
Do not know
Do not know
Do not know
Do not know
Do not know
Do not know
Do not know
Do not know
Do not know
Do not know
Do not know
Do not know
Do not know
Do not know
Do not know
Do not know
Do not know
Do not know
Do not know
Do not know
Do not know
Do not know
Do not know
Do not know
Do not know
Do not know
Do not know
Do not know
Do not know
Do not know
Do not know
Do not know
Do not know
Do not know
Implant loss not resulting in the loss of the prosthetic rehabilitation
Implant loss not resulting in the loss of the prosthetic rehabilitation
Implant loss not resulting in the loss of the prosthetic rehabilitation
Implant loss not resulting in the loss of the prosthetic rehabilitation
Implant loss not resulting in the loss of the prosthetic rehabilitation
Implant loss not resulting in the loss of the prosthetic rehabilitation
Implant loss not resulting in the loss of the prosthetic rehabilitation
Implant loss not resulting in the loss of the prosthetic rehabilitation
Implant loss not resulting in the loss of the prosthetic rehabilitation
Implant loss not resulting in the loss of the prosthetic rehabilitation
Implant loss not resulting in the loss of the prosthetic rehabilitation
Implant loss not resulting in the loss of the prosthetic rehabilitation
Implant loss not resulting in the loss of the prosthetic rehabilitation
Implant loss not resulting in the loss of the prosthetic rehabilitation
Implant loss not resulting in the loss of the prosthetic rehabilitation
Implant loss not resulting in the loss of the prosthetic rehabilitation
Implant loss not resulting in the loss of the prosthetic rehabilitation
Implant loss not resulting in the loss of the prosthetic rehabilitation
Implant loss not resulting in the loss of the prosthetic rehabilitation
Implant loss not resulting in the loss of the prosthetic rehabilitation
Implant loss not resulting in the loss of the prosthetic rehabilitation
Implant loss not resulting in the loss of the prosthetic rehabilitation
Implant loss not resulting in the loss of the prosthetic rehabilitation
Implant loss not resulting in the loss of the prosthetic rehabilitation
Implant loss not resulting in the loss of the prosthetic rehabilitation
Implant loss not resulting in the loss of the prosthetic rehabilitation
Implant loss not resulting in the loss of the prosthetic rehabilitation
Implant loss not resulting in the loss of the prosthetic rehabilitation
Implant loss not resulting in the loss of the prosthetic rehabilitation
Implant loss not resulting in the loss of the prosthetic rehabilitation
Implant loss not resulting in the loss of the prosthetic rehabilitation
Implant loss not resulting in the loss of the prosthetic rehabilitation
Loss of prosthetic rehabilitation
Loss of prosthetic rehabilitation
Loss of prosthetic rehabilitation
Loss of prosthetic rehabilitation
Loss of prosthetic rehabilitation
Loss of prosthetic rehabilitation
Loss of prosthetic rehabilitation
Loss of prosthetic rehabilitation
Loss of prosthetic rehabilitation
Loss of prosthetic rehabilitation
Loss of prosthetic rehabilitation
Loss of prosthetic rehabilitation
Loss of prosthetic rehabilitation
Loss of prosthetic rehabilitation
Loss of prosthetic rehabilitation
Loss of prosthetic rehabilitation
Loss of prosthetic rehabilitation
Loss of prosthetic rehabilitation
Loss of prosthetic rehabilitation
Loss of prosthetic rehabilitation
Loss of prosthetic rehabilitation
Loss of prosthetic rehabilitation
Loss of prosthetic rehabilitation
Loss of prosthetic rehabilitation
Loss of prosthetic rehabilitation
Loss of prosthetic rehabilitation
Loss of prosthetic rehabilitation
Loss of prosthetic rehabilitation
Loss of prosthetic rehabilitation
Loss of prosthetic rehabilitation
Loss of prosthetic rehabilitation
Loss of prosthetic rehabilitation
Loss of prosthetic rehabilitation
Loss of prosthetic rehabilitation
Loss of prosthetic rehabilitation
Loss of prosthetic rehabilitation
Loss of prosthetic rehabilitation
Loss of prosthetic rehabilitation
Loss of prosthetic rehabilitation
Loss of prosthetic rehabilitation
Loss of prosthetic rehabilitation
Loss of prosthetic rehabilitation
Loss of prosthetic rehabilitation
Loss of prosthetic rehabilitation
Massive bone loss related to implant failure
Massive bone loss related to implant failure
Massive bone loss related to implant failure
Massive bone loss related to implant failure
Massive bone loss related to implant failure
Massive bone loss related to implant failure
Massive bone loss related to implant failure
Massive bone loss related to implant failure
Massive bone loss related to implant failure
Massive bone loss related to implant failure
Massive bone loss related to implant failure
Massive bone loss related to implant failure
Massive bone loss related to implant failure
Massive bone loss related to implant failure
Massive bone loss related to implant failure
Massive bone loss related to implant failure
Massive bone loss related to implant failure
Massive bone loss related to implant failure
Massive bone loss related to implant failure
Massive bone loss related to implant failure
Massive bone loss related to implant failure
Massive bone loss related to implant failure
Massive bone loss related to implant failure
Massive bone loss related to implant failure
Massive bone loss related to implant failure
Massive bone loss related to implant failure
Massive bone loss related to implant failure
Massive bone loss related to implant failure
Massive bone loss related to implant failure
Massive bone loss related to implant failure
Massive bone loss related to implant failure
Massive bone loss related to implant failure
Massive bone loss related to implant failure
Massive bone loss related to implant failure
Massive bone loss related to implant failure
Massive bone loss related to implant failure
Massive bone loss related to implant failure
Massive bone loss related to implant failure
Massive bone loss related to implant failure
Massive bone loss related to implant failure
Massive bone loss related to implant failure
Massive bone loss related to implant failure
Massive bone loss related to implant failure
Massive bone loss related to implant failure
Massive bone loss related to implant failure
Massive bone loss related to implant failure
Massive bone loss related to implant failure
Massive bone loss related to implant failure
Massive bone loss related to implant failure
Massive bone loss related to implant failure
Massive bone loss related to implant failure
Massive bone loss related to implant failure
Massive bone loss related to implant failure
Massive bone loss related to implant failure
Massive bone loss related to implant failure
Massive bone loss related to implant failure
Massive bone loss related to implant failure
Massive bone loss related to implant failure
Massive bone loss related to implant failure
Massive bone loss related to implant failure
Massive bone loss related to implant failure
Massive bone loss related to implant failure
Massive bone loss related to implant failure
Massive bone loss related to implant failure
Massive bone loss related to implant failure
Massive bone loss related to implant failure
Massive bone loss related to implant failure
Massive bone loss related to implant failure
Massive bone loss related to implant failure
Massive bone loss related to implant failure
Massive bone loss related to implant failure
Massive bone loss related to implant failure
Massive bone loss related to implant failure
Massive bone loss related to implant failure
Massive bone loss related to implant failure
Massive bone loss related to implant failure
Massive bone loss related to implant failure
Massive bone loss related to implant failure
Massive bone loss related to implant failure
Massive bone loss related to implant failure
Massive bone loss related to implant failure
Massive bone loss related to implant failure
Massive bone loss related to implant failure
Massive bone loss related to implant failure
Massive bone loss related to implant failure
Massive bone loss related to implant failure
Massive bone loss related to implant failure
Massive bone loss related to implant failure
Massive bone loss related to implant failure
Massive bone loss related to implant failure
Massive bone loss related to implant failure
Massive bone loss related to implant failure
Massive bone loss related to implant failure
Massive bone loss related to implant failure
Massive bone loss related to implant failure
Massive bone loss related to implant failure
Massive bone loss related to implant failure
Massive bone loss related to implant failure
Massive bone loss related to implant failure
Massive bone loss related to implant failure
Massive bone loss related to implant failure
Massive bone loss related to implant failure
Massive bone loss related to implant failure
Massive bone loss related to implant failure
Massive bone loss related to implant failure
Massive bone loss related to implant failure
Massive bone loss related to implant failure
Massive bone loss related to implant failure
Massive bone loss related to implant failure
Massive bone loss related to implant failure
Massive bone loss related to implant failure
Massive bone loss related to implant failure
Massive bone loss related to implant failure
Massive bone loss related to implant failure
Massive bone loss related to implant failure
Massive bone loss related to implant failure
Massive bone loss related to implant failure
Massive bone loss related to implant failure
Massive bone loss related to implant failure
Massive bone loss related to implant failure
Massive bone loss related to implant failure
Massive bone loss related to implant failure
Massive bone loss related to implant failure
Massive bone loss related to implant failure
Massive bone loss related to implant failure
Massive bone loss related to implant failure
Massive bone loss related to implant failure
Massive bone loss related to implant failure
Massive bone loss related to implant failure
Massive bone loss related to implant failure
Massive bone loss related to implant failure
Massive bone loss related to implant failure
Massive bone loss related to implant failure
Massive bone loss related to implant failure
Massive bone loss related to implant failure
Massive bone loss related to implant failure
Massive bone loss related to implant failure
Massive bone loss related to implant failure
Massive bone loss related to implant failure
Massive bone loss related to implant failure
Massive bone loss related to implant failure
Massive bone loss related to implant failure
Massive bone loss related to implant failure
Massive bone loss related to implant failure
Massive bone loss related to implant failure
Massive bone loss related to implant failure
Massive bone loss related to implant failure
Massive bone loss related to implant failure
Massive bone loss related to implant failure
Massive bone loss related to implant failure
Massive bone loss related to implant failure
Massive bone loss related to implant failure
Massive bone loss related to implant failure
Massive bone loss related to implant failure
Massive bone loss related to implant failure
Massive bone loss related to implant failure
Massive bone loss related to implant failure
Massive bone loss related to implant failure
Massive bone loss related to implant failure
Massive bone loss related to implant failure
Massive bone loss related to implant failure
Massive bone loss related to implant failure
Massive bone loss related to implant failure
Massive bone loss related to implant failure
Massive bone loss related to implant failure
Massive bone loss related to implant failure
Massive bone loss related to implant failure
Massive bone loss related to implant failure

## Sheet: H
Abutment loosening							Abutment loosening	1	16	0.0555556
Abutment loosening							Do not know	2	48	0.166667
Abutment loosening							Fracture of abutments	3	44	0.152778
Abutment loosening							Fracture of implants	4	44	0.152778
Abutment loosening							Fracture of screws	5	36	0.125
Abutment loosening							Fracture restoration frameworks	6	12	0.0416667
Abutment loosening							Screws loosening	7	88	0.305556
Abutment loosening									288	1
Abutment loosening
Abutment loosening
Abutment loosening
Abutment loosening
Abutment loosening
Abutment loosening
Abutment loosening
Abutment loosening
Do not know
Do not know
Do not know
Do not know
Do not know
Do not know
Do not know
Do not know
Do not know
Do not know
Do not know
Do not know
Do not know
Do not know
Do not know
Do not know
Do not know
Do not know
Do not know
Do not know
Do not know
Do not know
Do not know
Do not know
Do not know
Do not know
Do not know
Do not know
Do not know
Do not know
Do not know
Do not know
Do not know
Do not know
Do not know
Do not know
Do not know
Do not know
Do not know
Do not know
Do not know
Do not know
Do not know
Do not know
Do not know
Do not know
Do not know
Do not know
Fracture of abutments
Fracture of abutments
Fracture of abutments
Fracture of abutments
Fracture of abutments
Fracture of abutments
Fracture of abutments
Fracture of abutments
Fracture of abutments
Fracture of abutments
Fracture of abutments
Fracture of abutments
Fracture of abutments
Fracture of abutments
Fracture of abutments
Fracture of abutments
Fracture of abutments
Fracture of abutments
Fracture of abutments
Fracture of abutments
Fracture of abutments
Fracture of abutments
Fracture of abutments
Fracture of abutments
Fracture of abutments
Fracture of abutments
Fracture of abutments
Fracture of abutments
Fracture of abutments
Fracture of abutments
Fracture of abutments
Fracture of abutments
Fracture of abutments
Fracture of abutments
Fracture of abutments
Fracture of abutments
Fracture of abutments
Fracture of abutments
Fracture of abutments
Fracture of abutments
Fracture of abutments
Fracture of abutments
Fracture of abutments
Fracture of abutments
Fracture of implants
Fracture of implants
Fracture of implants
Fracture of implants
Fracture of implants
Fracture of implants
Fracture of implants
Fracture of implants
Fracture of implants
Fracture of implants
Fracture of implants
Fracture of implants
Fracture of implants
Fracture of implants
Fracture of implants
Fracture of implants
Fracture of implants
Fracture of implants
Fracture of implants
Fracture of implants
Fracture of implants
Fracture of implants
Fracture of implants
Fracture of implants
Fracture of implants
Fracture of implants
Fracture of implants
Fracture of implants
Fracture of implants
Fracture of implants
Fracture of implants
Fracture of implants
Fracture of implants
Fracture of implants
Fracture of implants
Fracture of implants
Fracture of implants
Fracture of implants
Fracture of implants
Fracture of implants
Fracture of implants
Fracture of implants
Fracture of implants
Fracture of implants
Fracture of screws
Fracture of screws
Fracture of screws
Fracture of screws
Fracture of screws
Fracture of screws
Fracture of screws
Fracture of screws
Fracture of screws
Fracture of screws
Fracture of screws
Fracture of screws
Fracture of screws
Fracture of screws
Fracture of screws
Fracture of screws
Fracture of screws
Fracture of screws
Fracture of screws
Fracture of screws
Fracture of screws
Fracture of screws
Fracture of screws
Fracture of screws
Fracture of screws
Fracture of screws
Fracture of screws
Fracture of screws
Fracture of screws
Fracture of screws
Fracture of screws
Fracture of screws
Fracture of screws
Fracture of screws
Fracture of screws
Fracture of screws
Fracture restoration frameworks
Fracture restoration frameworks
Fracture restoration frameworks
Fracture restoration frameworks
Fracture restoration frameworks
Fracture restoration frameworks
Fracture restoration frameworks
Fracture restoration frameworks
Fracture restoration frameworks
Fracture restoration frameworks
Fracture restoration frameworks
Fracture restoration frameworks
Screws loosening
Screws loosening
Screws loosening
Screws loosening
Screws loosening
Screws loosening
Screws loosening
Screws loosening
Screws loosening
Screws loosening
Screws loosening
Screws loosening
Screws loosening
Screws loosening
Screws loosening
Screws loosening
Screws loosening
Screws loosening
Screws loosening
Screws loosening
Screws loosening
Screws loosening
Screws loosening
Screws loosening
Screws loosening
Screws loosening
Screws loosening
Screws loosening
Screws loosening
Screws loosening
Screws loosening
Screws loosening
Screws loosening
Screws loosening
Screws loosening
Screws loosening
Screws loosening
Screws loosening
Screws loosening
Screws loosening
Screws loosening
Screws loosening
Screws loosening
Screws loosening
Screws loosening
Screws loosening
Screws loosening
Screws loosening
Screws loosening
Screws loosening
Screws loosening
Screws loosening
Screws loosening
Screws loosening
Screws loosening
Screws loosening
Screws loosening
Screws loosening
Screws loosening
Screws loosening
Screws loosening
Screws loosening
Screws loosening
Screws loosening
Screws loosening
Screws loosening
Screws loosening
Screws loosening
Screws loosening
Screws loosening
Screws loosening
Screws loosening
Screws loosening
Screws loosening
Screws loosening
Screws loosening
Screws loosening
Screws loosening
Screws loosening
Screws loosening
Screws loosening
Screws loosening
Screws loosening
Screws loosening
Screws loosening
Screws loosening
Screws loosening
Screws loosening

## Sheet: I
Do not know						Do not know	1	40	0.138889
Do not know						Hemorrhage	2	8	0.0277778
Do not know						Infections	3	76	0.263889
Do not know						Nerve injury	4	64	0.222222
Do not know						Tissue emphysema	5	40	0.138889
Do not know						Wound dehiscence	6	60	0.208333
Do not know
Do not know
Do not know
Do not know
Do not know
Do not know
Do not know
Do not know
Do not know
Do not know
Do not know
Do not know
Do not know
Do not know
Do not know
Do not know
Do not know
Do not know
Do not know
Do not know
Do not know
Do not know
Do not know
Do not know
Do not know
Do not know
Do not know
Do not know
Do not know
Do not know
Do not know
Do not know
Do not know
Do not know
Hemorrhage
Hemorrhage
Hemorrhage
Hemorrhage
Hemorrhage
Hemorrhage
Hemorrhage
Hemorrhage
Infections
Infections
Infections
Infections
Infections
Infections
Infections
Infections
Infections
Infections
Infections
Infections
Infections
Infections
Infections
Infections
Infections
Infections
Infections
Infections
Infections
Infections
Infections
Infections
Infections
Infections
Infections
Infections
Infections
Infections
Infections
Infections
Infections
Infections
Infections
Infections
Infections
Infections
Infections
Infections
Infections
Infections
Infections
Infections
Infections
Infections
Infections
Infections
Infections
Infections
Infections
Infections
Infections
Infections
Infections
Infections
Infections
Infections
Infections
Infections
Infections
Infections
Infections
Infections
Infections
Infections
Infections
Infections
Infections
Infections
Infections
Infections
Infections
Infections
Infections
Infections
Nerve injury
Nerve injury
Nerve injury
Nerve injury
Nerve injury
Nerve injury
Nerve injury
Nerve injury
Nerve injury
Nerve injury
Nerve injury
Nerve injury
Nerve injury
Nerve injury
Nerve injury
Nerve injury
Nerve injury
Nerve injury
Nerve injury
Nerve injury
Nerve injury
Nerve injury
Nerve injury
Nerve injury
Nerve injury
Nerve injury
Nerve injury
Nerve injury
Nerve injury
Nerve injury
Nerve injury
Nerve injury
Nerve injury
Nerve injury
Nerve injury
Nerve injury
Nerve injury
Nerve injury
Nerve injury
Nerve injury
Nerve injury
Nerve injury
Nerve injury
Nerve injury
Nerve injury
Nerve injury
Nerve injury
Nerve injury
Nerve injury
Nerve injury
Nerve injury
Nerve injury
Nerve injury
Nerve injury
Nerve injury
Nerve injury
Nerve injury
Nerve injury
Nerve injury
Nerve injury
Nerve injury
Nerve injury
Nerve injury
Nerve injury
Tissue emphysema
Tissue emphysema
Tissue emphysema
Tissue emphysema
Tissue emphysema
Tissue emphysema
Tissue emphysema
Tissue emphysema
Tissue emphysema
Tissue emphysema
Tissue emphysema
Tissue emphysema
Tissue emphysema
Tissue emphysema
Tissue emphysema
Tissue emphysema
Tissue emphysema
Tissue emphysema
Tissue emphysema
Tissue emphysema
Tissue emphysema
Tissue emphysema
Tissue emphysema
Tissue emphysema
Tissue emphysema
Tissue emphysema
Tissue emphysema
Tissue emphysema
Tissue emphysema
Tissue emphysema
Tissue emphysema
Tissue emphysema
Tissue emphysema
Tissue emphysema
Tissue emphysema
Tissue emphysema
Tissue emphysema
Tissue emphysema
Tissue emphysema
Tissue emphysema
Wound dehiscence
Wound dehiscence
Wound dehiscence
Wound dehiscence
Wound dehiscence
Wound dehiscence
Wound dehiscence
Wound dehiscence
Wound dehiscence
Wound dehiscence
Wound dehiscence
Wound dehiscence
Wound dehiscence
Wound dehiscence
Wound dehiscence
Wound dehiscence
Wound dehiscence
Wound dehiscence
Wound dehiscence
Wound dehiscence
Wound dehiscence
Wound dehiscence
Wound dehiscence
Wound dehiscence
Wound dehiscence
Wound dehiscence
Wound dehiscence
Wound dehiscence
Wound dehiscence
Wound dehiscence
Wound dehiscence
Wound dehiscence
Wound dehiscence
Wound dehiscence
Wound dehiscence
Wound dehiscence
Wound dehiscence
Wound dehiscence
Wound dehiscence
Wound dehiscence
Wound dehiscence
Wound dehiscence
Wound dehiscence
Wound dehiscence
Wound dehiscence
Wound dehiscence
Wound dehiscence
Wound dehiscence
Wound dehiscence
Wound dehiscence
Wound dehiscence
Wound dehiscence
Wound dehiscence
Wound dehiscence
Wound dehiscence
Wound dehiscence
Wound dehiscence
Wound dehiscence
Wound dehiscence
Wound dehiscence

[truncated: 4 more sheets: J, K, L, M]
