# Supplementary material for: Knowledge, awareness, and perception of dental students, interns, and freshly graduated dentists regarding dental implant complications in Saudi Arabia: a web-based anonymous survey
Source: BMC Oral Health. 2021 Mar 25;21:161. doi: 10.1186/s12903-021-01506-2 (PMC7995726; doi:10.1186/s12903-021-01506-2)
Supplement: Supplementary file 3 — Additional file 3. Chi square of the data collected data. [file 12903_2021_1506_MOESM3_ESM.xlsx]

## Sheet: Sheet1
Pearson Chi-Square TestsPearson Chi-Square Tests,
			University	Education Level	Gender
How satisfactory are you regarding the knowledge about dental implant?	1	Chi-square	51.439	53.158	3.994
		df	18	9	3
		Sig.	.000*,b	.000*,b	.262a
How much are you aware of complication associated with dental implants	2	Chi-square	32.306	118.699	13.806
		df	18	9	3
		Sig.	.020*,b,c	.000*,b,c	.003a,*
In your opinion, which is most important factor responsible for complication associated with dental implant?	3	Chi-square	42.06	84.292	32.836
		df	30	15	5
		Sig.	.071b,c	.000*,b,c	.000*
What do you think is the most common early complication associated with dental implant?	4	Chi-square	50.696	86.416	8.537
		df	30	15	5
		Sig.	.010*,b	.000*,b	0.129
What do you think is the most common late complication associated with dental implant?	5	Chi-square	29.045	48.726	6.45
		df	18	9	3
		Sig.	.048*,b	.000*	0.092
What do you think is the most common mechanical complication associated with dental implant?	6	Chi-square	51.078	79.612	26.61
		df	36	18	6
		Sig.	.049*,b,c	.000*,b,c	.000*
What do you think is the most common soft tissue complication associated with dental implant?	7	Chi-square	56.956	47.037	27.316
		df	30	15	5
		Sig.	.002*,b,c	.000*,b,c	.000*
What do you think is the most common hard tissue complication associated with dental implant?	8	Chi-square	38.24	109.423	22.826
		df	30	15	5
		Sig.	.144b	.000*,b	.000*
What do you think is the most common aesthetic complication associated with dental implant?	9	Chi-square	42.742	44.555	51.062
		df	30	15	5
		Sig.	.062b	.000*,b	.000*
What do you think is the most common reversible complication associated with dental implant?	10	Chi-square	61.968	78.718	20.87
		df	30	15	5
		Sig.	.001*,b	.000*	.001*
Results are based on nonempty rows and columns in each innermost subtable.
*. The Chi-square statistic is significant at the .05 level.
b. More than 20% of cells in this subtable have expected cell counts less than 5. Chi-square results may be invalid.
c. The minimum expected cell count in this subtable is less than one. Chi-square results may be invalid.
